# Supplementary material for: Mining Grapevine Downy Mildew Susceptibility Genes: A Resource for Genomics-Based Breeding and Tailored Gene Editing
Source: Biomolecules. 2021 Jan 28;11(2):181. doi: 10.3390/biom11020181 (PMC7912118; doi:10.3390/biom11020181)
Supplement: Supplementary file 1 [file biomolecules-11-00181-s001.zip]

Archive with 8 entries (7 files):
- Supplementary_files_DEF/
- Supplementary_files_DEF/Figure_S1_25.01.21.pdf
- Supplementary_files_DEF/Figure_S1_legend_28.12.20.docx
- Supplementary_files_DEF/Table_S1_28.12.20.xlsx
- Supplementary_files_DEF/Table_S2_28.12.20.xlsx
- Supplementary_files_DEF/Table_S3_28.12.20.xlsx
- Supplementary_files_DEF/Table_S4_28.12.20.xlsx
- Supplementary_files_DEF/Table_S5_28.12.20.xlsx
