# Supplementary material for: Mining Grapevine Downy Mildew Susceptibility Genes: A Resource for Genomics-Based Breeding and Tailored Gene Editing
Source: Biomolecules. 2021 Jan 28;11(2):181. doi: 10.3390/biom11020181 (PMC7912118; doi:10.3390/biom11020181)
Supplement: Supplementary file 1 [file biomolecules-11-00181-s001.zip › Supplementary_files_DEF/Table_S2_28.12.20.xlsx]

## Sheet: Table S2
Table S2. Selected genotypes for Sanger sequencing of each gene, investigated variants with their physical position, and sequencing primers.
Gene	Amplicon	Sanger forward primer 5'-3'	Sanger reverse primer 3'-5'	Variant	Physical position	Selected Accessions
VvDMR6.1	DMR6.1_A	ACTTGACCTTGCCACAAAGT	AGGATGAGGACGAATTAGGCA	T>G	chr16:21186255	Pinot gris
	DMR6.1_A2	TCAATCATGGGGTAGCTGCA	AGGATGAGGACGAATTAGGCA	T>C	chr16:21186384	V. rupestris du Lot
	DMR6.1_A3	TCAATCATGGGGTAGCTGCA	AGGAAGGAGGATTGGAAGGC	T>C	chr16:21186384	Petra
	DMR6.1_A4	TCCAGGAAGCTGCTTAGTAGAG	CTGTTTACGTCCTTGCCGAG	T>C	chr16:21186707	Chancellor
	DMR6.1_B	GGTAGACTCCACTAGAAGCCC	TCCATAAGTGAGCTCGGGTT	T>A	chr16:21183902	Blue Lake
	DMR6.1_C	GATTGCCAGGACACACAGAC	TTGATCCAAGTCCCTGCCC	T>C	chr16:21183413	MW 66
				A>T	chr16:21183675	NY84.0100.05
VvDMR6.2	DMR6.2_A	AGTCTTCACTCCCTTTTCCTTCT	CCTCATTGTCTTTGATGGGTCA	A>G	chr13:15734172	Coia12	Coia7	Worden
				T>C	chr13:15734275	V. rubra
	DMR6.2_A2	GGATTCTAAGGTCCTTTCCACC	CCTCATTGTCTTTGATGGGTCA	A>G	chr13:15734172	Golden Muscat
VvDLO1	DLO1_A	TGTCTGACCTTGCATCCAGT	AAAGATGGAGGGTTGGAGGG	A>T	chr15:16617922	Kunleany	Lenoir	Petra
	DLO1_B	CTTCAAGACGATGTGCCCG	TTTCATGGAGGAATCTGTCGAA	G>A	chr15:16618941	F560 Big Brown	Mantey
VvDLO2	DLO2_A	CCCCACTTGTGAATTTGCAGA	CTGGTGCAATACTCAGCCAC	A>G	chr2:2532165	Coia12
				C>G	chr2:2532133	Coia12
	DLO2_A2	CCCCACTTGTGAATTTGCAGA	CCCCATGGTTTTGAATCTGGA	T>A	chr2:2532551	Coia12	Coia7	Chancellor	Golden Muscat	Pixiola	Worden
