# Supplementary material for: Mining Grapevine Downy Mildew Susceptibility Genes: A Resource for Genomics-Based Breeding and Tailored Gene Editing
Source: Biomolecules. 2021 Jan 28;11(2):181. doi: 10.3390/biom11020181 (PMC7912118; doi:10.3390/biom11020181)
Supplement: Supplementary file 1 [file biomolecules-11-00181-s001.zip › Supplementary_files_DEF/Table_S4_28.12.20.xlsx]

## Sheet: Table S4
Table S4. List of genotypes showing impacting mutations - heterozygous (He) or homozygous (Ho) status - in at least one gene.
Genotype	Taxon	VvDMR6.1	VvDMR6.2	VvDLO1	VvDLO2
B87-60	Vitis hybrid		He
Blanc du Bois	Vitis hybrid	He
Blue Lake	Vitis hybrid	He	He
Captivator	Vitis hybrid		He
Catawba	Vitis hybrid		He
Chancellor	Vitis hybrid	He			He
Clinton	Vitis hybrid		Ho		He
D'Arpa	Vitis hybrid		He
Diamond	Vitis hybrid				He
F560 Big Brown	Vitis hybrid			He
FLA 449	Vitis hybrid		He
FLA W1521	Vitis hybrid		Ho
Golden Muscat	Vitis hybrid		He		He
Herbert	Vitis hybrid		He	He
Kunleany	Vitis hybrid			He
Lenoir	Vitis hybrid			Ho
M11-14/St. George	Vitis hybrid				He
Mantey	Vitis hybrid			Ho
Mars	Vitis hybrid		He
MW 66	Vitis hybrid	He
NY08.0701b	Vitis hybrid	He
NY63.1016.01	Vitis hybrid	He
NY65.0562.01	Vitis hybrid				He
NY84.0100.05	Vitis hybrid	He
NY97.0503.02	Vitis hybrid	He			He
NY97.0512.01	Vitis hybrid		He		He
Ontario	Vitis hybrid				He
Petra	Vitis hybrid	He	He	He
Pixiola	Vitis hybrid				He
Schuyler	Vitis hybrid				He
Seibel 880	Vitis hybrid				He
Sheridan	Vitis hybrid		Ho
Steuben	Vitis hybrid				He
V. riparia x V. cordifolia	Vitis hybrid				He
Venus	Vitis hybrid	He	He
Wayne	Vitis hybrid		He
Worden	Vitis hybrid		Ho		He
V. aestivalis	Vitis spp.				He
V. berlandieri Texas	Vitis spp.			Ho	He
V. cordifolia	Vitis spp.			He	He
V. rubra	Vitis spp.		He
V. rupestris du Lot	Vitis spp.	He
V. smalliana	Vitis spp.			He	He
Coia1	Vitis spp./hybrid		Ho
Coia10	Vitis spp./hybrid		Ho
Coia11	Vitis spp./hybrid		Ho
Coia12	Vitis spp./hybrid		Ho		He
Coia5	Vitis spp./hybrid		Ho
Coia7	Vitis spp./hybrid		Ho		He
Coia9	Vitis spp./hybrid		Ho
Corella2	Vitis spp./hybrid				He
Lorenzo1	Vitis spp./hybrid				Ho
Franconia	Vitis vinifera				He
Italia	Vitis vinifera		He
Pinot gris	Vitis vinifera	Ho
