# Supplementary material for: Mining Grapevine Downy Mildew Susceptibility Genes: A Resource for Genomics-Based Breeding and Tailored Gene Editing
Source: Biomolecules. 2021 Jan 28;11(2):181. doi: 10.3390/biom11020181 (PMC7912118; doi:10.3390/biom11020181)
Supplement: Supplementary file 1 [file biomolecules-11-00181-s001.zip › Supplementary_files_DEF/Table_S5_28.12.20.xlsx]

## Sheet: Table S5
Table S5. Haplotype identification and frequencies determined for the VvDMR6.1, VvDMR6.2, VvDLO1, VvDLO2 genes. Impacting mutations in bold.
Haplotype n.	Nucleotide position in VvDMR6.1 gene																Genotype	Frequency (%)
	99	131	205	413	422	508	551	2904	2930	3131	3342	3366	3393	3465
1	T	A	G	G	T	T	T	T	T	A	T	G	T	T			PN40024, Chancellor, NY84.0100.05	18.1818
2	T	A	G	G	T	T	T	T	T	A	T	A	T	T			MW66	4.54545
3	T	A	G	G	T	T	T	T	T	A	A	A	C	T			MW66	4.54545
4	T	A	G	G	T	T	T	T	T	T	T	A	T	T			V.rupestris du Lot	4.54545
5	T	A	G	G	T	T	T	A	T	A	T	G	T	G			Blue Lake	4.54545
6	T	A	G	G	T	T	G	T	T	A	T	G	T	T			Pinot gris	4.54545
7	T	A	G	G	T	G	T	T	C	A	T	G	T	T			Petra	4.54545
8	T	A	G	G	T	G	T	A	C	A	T	G	T	T			Blue Lake	4.54545
9	T	A	G	G	C	T	T	T	T	T	T	G	T	T			Petra	4.54545
10	T	A	G	G	C	T	T	T	T	T	T	A	T	T			V.rupestris du Lot	4.54545
11	T	A	C	G	T	T	T	T	T	A	T	G	T	T			NY63.1016.01	4.54545
12	T	A	C	G	T	T	T	T	T	A	T	A	T	G			NY08.0701b	4.54545
13	T	A	C	G	T	T	T	T	T	T	T	G	T	T			NY63.1016.01, NY84.0100.05	9.09091
14	T	A	C	G	T	T	T	T	T	T	T	A	T	T			NY08.0701b	4.54545
15	T	A	C	G	T	T	G	T	T	A	T	G	T	T			Blanc du Bois, Pinot gris	9.09091
16	T	A	C	A	T	G	T	A	C	A	T	G	T	T			Blanc du Bois	4.54545
17	C	G	C	G	T	T	T	T	T	A	T	G	T	T			Chancellor	4.54545
Haplotype n.	Nucleotide position in VvDMR6.2 gene																Genotype	Frequency (%)
	12	33	60	99	138	143	163	371	540	550	583	3948	4092	4313
1	T	A	T	A	T	C	A	G	G	T	A	G	C	A			PN40024, Catawba, FLA 449, Mars, NY97.0512.01, Petra, V.rubra, Italia	16.6667
2	T	A	T	A	T	C	A	G	G	T	A	G	A	A			Italia	1.85185
3	T	A	T	A	T	C	A	G	G	T	A	A	C	A			Catawba	1.85185
4	T	A	T	A	T	C	A	G	A	C	A	G	C	A			NY97.0512.01	1.85185
5	T	A	T	G	T	C	A	G	G	T	A	G	C	A			B87-60, Golden Muscat, Herbert, Venus, Wayne	9.25926
6	T	A	T	G	T	C	A	G	G	T	A	G	C	G			Petra	1.85185
7	T	A	T	G	T	A	A	G	G	T	A	G	C	A			Captivator, D'Arpa	3.7037
8	T	A	T	G	T	A	G	G	G	T	A	G	C	A			B87-60, Blue Lake, Captivator, D'Arpa, FLA W1521, Venus	12.963
9	T	A	T	G	T	A	G	C	G	T	A	G	C	A			Mars	1.85185
10	T	A	T	G	C	C	G	G	G	T	A	G	C	A			Clinton, FLA 449, Golden Muscat, Herbert, Sheridan, Wayne, Worden, Coia 1, Coia 10, Coia 11, Coia 12, Coia 5, Coia 7, Coia 9	40.7407
11	T	A	T	G	C	C	G	G	G	T	G	G	C	A			Coia 1	1.85185
12	T	A	C	G	T	A	A	G	G	T	A	G	C	A			V.rubra	1.85185
13	T	G	T	A	T	A	A	G	G	T	A	G	C	A			Blue Lake	1.85185
14	C	A	T	G	C	C	G	G	G	T	A	G	C	A			Coia 7	1.85185
Haplotype n.	Nucleotide position in VvDLO1 gene																Genotype	Frequency (%)
	49	63	67	68	134	168	173	512	550	699	1192
1	C	A	T	G	A	C	A	C	A	A	G						PN40024, Herbert, Kunleany, V.cordifolia, V.smalliana	30
2	C	A	T	G	A	C	A	C	G	A	A						Mantey	10
3	C	A	T	G	A	C	A	A	A	A	G						Herbert	5
4	C	A	T	G	T	A	T	C	A	T	G						Petra, V.berlandieri Texas, V.cordifolia	20
5	C	A	T	C	A	C	A	C	A	A	G						Petra	5
6	C	A	T	C	T	A	A	C	G	A	G						V.smalliana	5
7	C	G	T	G	A	C	T	C	A	A	G						Kunleany	5
8	C	G	C	C	A	C	A	C	A	A	A						F560 Big Brown	5
9	A	A	T	G	A	C	T	C	A	A	G						F560 Big Brown, Lenoir	15
Haplotype n.	Nucleotide position in VvDLO2 gene																Genotype	Frequency (%)
	4	6	10	18	72	102	150	157	175	325	379	385	390	411	422	472
1	T	C	G	A	G	A	G	A	A	C	A	T	A	C	C	G	PN40024, Chancellor, Diamond, Golden Muscat, M11-14 St. George, NY65.0562.01, NY97.0512.01, Ontario, Pixiola, Schuyler, Seibel 880, Steuben, Worden, V.smalliana, Corella2, Franconia	34
2	T	C	G	A	G	A	G	A	A	C	A	T	G	C	C	G	Franconia	2
3	T	C	G	A	G	A	G	A	A	C	A	T	G	C	G	G	Coia 12	2
4	T	C	G	A	G	A	G	A	A	C	A	A	A	C	C	G	Ontario	2
5	T	C	G	A	G	A	G	A	A	C	G	T	A	C	C	G	Steuben	2
6	T	C	G	A	G	A	G	T	A	C	A	T	A	C	C	G	M11-14 St.George	2
7	T	C	G	A	G	C	G	A	A	C	A	T	A	C	C	G	Clinton, NY97.0503.02, Coia 7	6
8	T	C	G	C	G	A	G	T	A	C	A	T	A	C	C	G	V.berlandieri Texas, V.cordifolia	4
9	T	C	A	A	A	A	G	A	A	C	A	T	A	C	C	G	V.berlandieri Texas	2
10	T	G	G	A	G	A	G	A	A	C	A	T	A	C	C	G	V.aestivalis	2
11	T	G	G	A	G	A	G	T	A	T	A	T	A	C	C	G	V. riparia x V.cordifolia	2
12	A	C	G	A	G	A	G	A	A	C	A	T	A	C	C	G	Lorenzo 1	2
13	A	C	G	A	A	A	G	A	A	C	A	T	A	C	C	G	Lorenzo 1	2
14	A	C	G	A	A	A	A	A	A	C	A	T	A	C	C	G	Clinton, Golden Muscat, NY97.0503.02, Schuyler, Seibel 880, V.riparia x V.cordifolia	12
15	A	C	G	A	A	A	A	A	A	C	A	T	A	C	C	A	NY65.0562.01	2
16	A	C	G	A	A	A	A	A	A	C	A	T	A	A	C	G	Worden	2
17	A	C	G	A	A	A	A	A	T	C	A	T	A	C	C	G	NY97.0512.01	2
18	A	C	A	A	A	A	G	A	A	C	A	T	A	C	C	G	Pixiola, V.aestivalis, Corella2	6
19	A	C	A	A	A	A	A	A	A	C	A	T	A	C	C	G	Chancellor, Diamond, V.cordifolia, V.smalliana, Coia 12, Coia 7	12
